# Supplementary material for: Quantitative Ultrashort Echo Time Magnetization Transfer Imaging of the Osteochondral Junction: An In Vivo Knee Osteoarthritis Study
Source: J Imaging. 2025 Jun 16;11(6):198. doi: 10.3390/jimaging11060198 (PMC12193826; doi:10.3390/jimaging11060198)
Supplement: Supplementary file 1 [file jimaging-11-00198-s001.zip]

Archive with 1 entries (1 files):
- jimaging-3659018-supplementary.pdf
